# Supplementary material for: Aerobic and strength exercises for youngsters aged 12 to 15: what do parents think?
Source: BMC Public Health. 2015 Sep 30;15:994. doi: 10.1186/s12889-015-2328-7 (PMC4589906; doi:10.1186/s12889-015-2328-7)
Supplement: Additional file 1: — Research material, data, and SPSS syntaxes. (ZIP 153 kb) [file 12889_2015_2328_MOESM1_ESM.zip]

Archive with 7 entries (7 files):
- dutch questionnaire.xlsx
- info.txt
- raw_data_16012014.sav
- reasons2.png
- spearmansRHO.docx
- Syntax 1 (final) 20-03-2015.sps
- Syntax_tables.sps
