# Supplementary material for: Aerobic and strength exercises for youngsters aged 12 to 15: what do parents think?
Source: BMC Public Health. 2015 Sep 30;15:994. doi: 10.1186/s12889-015-2328-7 (PMC4589906; doi:10.1186/s12889-015-2328-7)
Supplement: Additional file 1: — Research material, data, and SPSS syntaxes. (ZIP 153 kb) [file 12889_2015_2328_MOESM1_ESM.zip › dutch questionnaire.xlsx]

## Sheet: Sheet1
	None
Ik ben over het onderzoek geïnformeerd. Ik heb over deelname aan het onderzoek kunnen nadenken. Ik heb het recht mijn toestemming op ieder moment weer in te trekken zonder dat ik daarvoor een reden hoef op te geven.	{1, Ik stem toe met deelname aan het beschreven onderzoek.}...
1. Doet u aan sport?	{1, ja}...
2. Wat voor sport doet u? (meerdere antwoorden mogelijk) basketbal	0 = Nee; 1 = yes
2. Wat voor sport doet u? (meerdere antwoorden mogelijk) danssport	0 = Nee; 1 = yes
2. Wat voor sport doet u? (meerdere antwoorden mogelijk) fitness	0 = Nee; 1 = yes
2. Wat voor sport doet u? (meerdere antwoorden mogelijk) groepslessen op muziek	0 = Nee; 1 = yes
2. Wat voor sport doet u? (meerdere antwoorden mogelijk) gymnastiek / turnen	0 = Nee; 1 = yes
2. Wat voor sport doet u? (meerdere antwoorden mogelijk) handbal	0 = Nee; 1 = yes
2. Wat voor sport doet u? (meerdere antwoorden mogelijk) hardlopen / joggen	0 = Nee; 1 = yes
2. Wat voor sport doet u? (meerdere antwoorden mogelijk) hockey	0 = Nee; 1 = yes
2. Wat voor sport doet u? (meerdere antwoorden mogelijk) korfbal	0 = Nee; 1 = yes
2. Wat voor sport doet u? (meerdere antwoorden mogelijk) paardensport	0 = Nee; 1 = yes
2. Wat voor sport doet u? (meerdere antwoorden mogelijk) skiën / langlaufen / snowboarden	0 = Nee; 1 = yes
2. Wat voor sport doet u? (meerdere antwoorden mogelijk) tennis	0 = Nee; 1 = yes
2. Wat voor sport doet u? (meerdere antwoorden mogelijk) voetbal / zaalvoetbal	0 = Nee; 1 = yes
2. Wat voor sport doet u? (meerdere antwoorden mogelijk) volleybal	0 = Nee; 1 = yes
2. Wat voor sport doet u? (meerdere antwoorden mogelijk) wandelsport	0 = Nee; 1 = yes
2. Wat voor sport doet u? (meerdere antwoorden mogelijk) wielrennen	0 = Nee; 1 = yes
2. Wat voor sport doet u? (meerdere antwoorden mogelijk) zwemmen	0 = Nee; 1 = yes
2. Wat voor sport doet u? (meerdere antwoorden mogelijk) anders	0 = Nee; 1 = yes
2. Wat voor sport doet u? (meerdere antwoorden mogelijk) anders, namelijk:
3. Hoe vaak doet u deze sport gemiddeld per week? basketbal aantal keer per week
3. Hoe vaak doet u deze sport gemiddeld per week? danssport aantal keer per week
3. Hoe vaak doet u deze sport gemiddeld per week? fitness aantal keer per week
3. Hoe vaak doet u deze sport gemiddeld per week? groepslessen op muziek aantal keer per week
3. Hoe vaak doet u deze sport gemiddeld per week? gymnastiek / turnen aantal keer per week
3. Hoe vaak doet u deze sport gemiddeld per week? handbal aantal keer per week
3. Hoe vaak doet u deze sport gemiddeld per week? hardlopen / joggen aantal keer per week
3. Hoe vaak doet u deze sport gemiddeld per week? hockey aantal keer per week
3. Hoe vaak doet u deze sport gemiddeld per week? korfbal aantal keer per week
3. Hoe vaak doet u deze sport gemiddeld per week? paardensport aantal keer per week
3. Hoe vaak doet u deze sport gemiddeld per week? skiën / langlaufen / snowboarden aantal keer per week
3. Hoe vaak doet u deze sport gemiddeld per week? tennis aantal keer per week
3. Hoe vaak doet u deze sport gemiddeld per week? voetbal / zaalvoetbal aantal keer per week
3. Hoe vaak doet u deze sport gemiddeld per week? volleybal aantal keer per week
3. Hoe vaak doet u deze sport gemiddeld per week? wandelsport aantal keer per week
3. Hoe vaak doet u deze sport gemiddeld per week? wielrennen aantal keer per week
3. Hoe vaak doet u deze sport gemiddeld per week? zwemmen aantal keer per week
3. Hoe vaak doet u deze sport gemiddeld per week? anders aantal keer per week
4. Hoeveel uur doet u deze sport gemiddeld per keer? basketbal uren en
4. Hoeveel uur doet u deze sport gemiddeld per keer? basketbal minuten per keer
4. Hoeveel uur doet u deze sport gemiddeld per keer? danssport uren en
4. Hoeveel uur doet u deze sport gemiddeld per keer? danssport minuten per keer
4. Hoeveel uur doet u deze sport gemiddeld per keer? fitness uren en
4. Hoeveel uur doet u deze sport gemiddeld per keer? fitness minuten per keer
4. Hoeveel uur doet u deze sport gemiddeld per keer? groepslessen op muziek uren en
4. Hoeveel uur doet u deze sport gemiddeld per keer? groepslessen op muziek minuten per keer
4. Hoeveel uur doet u deze sport gemiddeld per keer? gymnastiek / turnen uren en
4. Hoeveel uur doet u deze sport gemiddeld per keer? gymnastiek / turnen minuten per keer
4. Hoeveel uur doet u deze sport gemiddeld per keer? handbal uren en
4. Hoeveel uur doet u deze sport gemiddeld per keer? handbal minuten per keer
4. Hoeveel uur doet u deze sport gemiddeld per keer? hardlopen / joggen uren en
4. Hoeveel uur doet u deze sport gemiddeld per keer? hardlopen / joggen minuten per keer
4. Hoeveel uur doet u deze sport gemiddeld per keer? hockey uren en
4. Hoeveel uur doet u deze sport gemiddeld per keer? hockey minuten per keer
4. Hoeveel uur doet u deze sport gemiddeld per keer? korfbal uren en
4. Hoeveel uur doet u deze sport gemiddeld per keer? korfbal minuten per keer
4. Hoeveel uur doet u deze sport gemiddeld per keer? paardensport uren en
4. Hoeveel uur doet u deze sport gemiddeld per keer? paardensport minuten per keer
4. Hoeveel uur doet u deze sport gemiddeld per keer? skiën / langlaufen / snowboarden uren en
4. Hoeveel uur doet u deze sport gemiddeld per keer? skiën / langlaufen / snowboarden minuten per keer
4. Hoeveel uur doet u deze sport gemiddeld per keer? tennis uren en
4. Hoeveel uur doet u deze sport gemiddeld per keer? tennis minuten per keer
4. Hoeveel uur doet u deze sport gemiddeld per keer? voetbal / zaalvoetbal uren en
4. Hoeveel uur doet u deze sport gemiddeld per keer? voetbal / zaalvoetbal minuten per keer
4. Hoeveel uur doet u deze sport gemiddeld per keer? volleybal uren en
4. Hoeveel uur doet u deze sport gemiddeld per keer? volleybal minuten per keer
4. Hoeveel uur doet u deze sport gemiddeld per keer? wandelsport uren en
4. Hoeveel uur doet u deze sport gemiddeld per keer? wandelsport minuten per keer
4. Hoeveel uur doet u deze sport gemiddeld per keer? wielrennen uren en
4. Hoeveel uur doet u deze sport gemiddeld per keer? wielrennen minuten per keer
4. Hoeveel uur doet u deze sport gemiddeld per keer? zwemmen uren en
4. Hoeveel uur doet u deze sport gemiddeld per keer? zwemmen minuten per keer
4. Hoeveel uur doet u deze sport gemiddeld per keer? anders uren en
4. Hoeveel uur doet u deze sport gemiddeld per keer? anders minuten per keer
5. In welke categorie zou u deze sport indelen? basketbal	1- aerobic; 2- a combination of aerobic and strength, mostly aerobic; 3- an equal combination of aerobic and strength; 4- a combination of aerobic and strength, mostly strength; 5- strength.
5. In welke categorie zou u deze sport indelen? danssport	1- aerobic; 2- a combination of aerobic and strength, mostly aerobic; 3- an equal combination of aerobic and strength; 4- a combination of aerobic and strength, mostly strength; 5- strength.
5. In welke categorie zou u deze sport indelen? fitness	1- aerobic; 2- a combination of aerobic and strength, mostly aerobic; 3- an equal combination of aerobic and strength; 4- a combination of aerobic and strength, mostly strength; 5- strength.
5. In welke categorie zou u deze sport indelen? groepslessen op muziek	1- aerobic; 2- a combination of aerobic and strength, mostly aerobic; 3- an equal combination of aerobic and strength; 4- a combination of aerobic and strength, mostly strength; 5- strength.
5. In welke categorie zou u deze sport indelen? gymnastiek / turnen	1- aerobic; 2- a combination of aerobic and strength, mostly aerobic; 3- an equal combination of aerobic and strength; 4- a combination of aerobic and strength, mostly strength; 5- strength.
5. In welke categorie zou u deze sport indelen? handbal	1- aerobic; 2- a combination of aerobic and strength, mostly aerobic; 3- an equal combination of aerobic and strength; 4- a combination of aerobic and strength, mostly strength; 5- strength.
5. In welke categorie zou u deze sport indelen? hardlopen / joggen	1- aerobic; 2- a combination of aerobic and strength, mostly aerobic; 3- an equal combination of aerobic and strength; 4- a combination of aerobic and strength, mostly strength; 5- strength.
5. In welke categorie zou u deze sport indelen? hockey	1- aerobic; 2- a combination of aerobic and strength, mostly aerobic; 3- an equal combination of aerobic and strength; 4- a combination of aerobic and strength, mostly strength; 5- strength.
5. In welke categorie zou u deze sport indelen? korfbal	1- aerobic; 2- a combination of aerobic and strength, mostly aerobic; 3- an equal combination of aerobic and strength; 4- a combination of aerobic and strength, mostly strength; 5- strength.
5. In welke categorie zou u deze sport indelen? paardensport	1- aerobic; 2- a combination of aerobic and strength, mostly aerobic; 3- an equal combination of aerobic and strength; 4- a combination of aerobic and strength, mostly strength; 5- strength.
5. In welke categorie zou u deze sport indelen? skiën / langlaufen / snowboarden	1- aerobic; 2- a combination of aerobic and strength, mostly aerobic; 3- an equal combination of aerobic and strength; 4- a combination of aerobic and strength, mostly strength; 5- strength.
5. In welke categorie zou u deze sport indelen? tennis	1- aerobic; 2- a combination of aerobic and strength, mostly aerobic; 3- an equal combination of aerobic and strength; 4- a combination of aerobic and strength, mostly strength; 5- strength.
5. In welke categorie zou u deze sport indelen? voetbal / zaalvoetbal	1- aerobic; 2- a combination of aerobic and strength, mostly aerobic; 3- an equal combination of aerobic and strength; 4- a combination of aerobic and strength, mostly strength; 5- strength.
5. In welke categorie zou u deze sport indelen? volleybal	1- aerobic; 2- a combination of aerobic and strength, mostly aerobic; 3- an equal combination of aerobic and strength; 4- a combination of aerobic and strength, mostly strength; 5- strength.
5. In welke categorie zou u deze sport indelen? wandelsport	1- aerobic; 2- a combination of aerobic and strength, mostly aerobic; 3- an equal combination of aerobic and strength; 4- a combination of aerobic and strength, mostly strength; 5- strength.
5. In welke categorie zou u deze sport indelen? wielrennen	1- aerobic; 2- a combination of aerobic and strength, mostly aerobic; 3- an equal combination of aerobic and strength; 4- a combination of aerobic and strength, mostly strength; 5- strength.
5. In welke categorie zou u deze sport indelen? zwemmen	1- aerobic; 2- a combination of aerobic and strength, mostly aerobic; 3- an equal combination of aerobic and strength; 4- a combination of aerobic and strength, mostly strength; 5- strength.
5. In welke categorie zou u deze sport indelen? anders	1- aerobic; 2- a combination of aerobic and strength, mostly aerobic; 3- an equal combination of aerobic and strength; 4- a combination of aerobic and strength, mostly strength; 5- strength.
6. Wat is de belangrijkste reden dat u niet aan sport doet?
7. Wat is uw lengte in cm? cm
8. Wat is uw gewicht in kg? kg
9. Ik vind zelf aan sport doen: heel erg goed - heel erg slecht	[1-7]
9. Ik vind zelf aan sport doen: heel erg onbelangrijk - heel erg belangrijk	[1-7]
9. Ik vind zelf aan sport doen: heel erg onnodig - heel erg nodig	[1-7]
9. Ik vind zelf aan sport doen: heel erg plezierig - heel erg onplezierig	[1-7]
9. Ik vind zelf aan sport doen: heel erg onschadelijk - heel erg schadelijk	[1-7]
10. Ik vind zelf aan krachtsport doen: heel erg goed - heel erg slecht	[1-7]
10. Ik vind zelf aan krachtsport doen: heel erg onbelangrijk - heel erg belangrijk	[1-7]
10. Ik vind zelf aan krachtsport doen: heel erg onnodig - heel erg nodig	[1-7]
10. Ik vind zelf aan krachtsport doen: heel erg plezierig - heel erg onplezierig	[1-7]
10. Ik vind zelf aan krachtsport doen: heel erg onschadelijk - heel erg schadelijk	[1-7]
11. Ik vind zelf aan conditiesport doen: heel erg goed - heel erg slecht	[1-7]
11. Ik vind zelf aan conditiesport doen: heel erg onbelangrijk - heel erg belangrijk	[1-7]
11. Ik vind zelf aan conditiesport doen: heel erg onnodig - heel erg nodig	[1-7]
11. Ik vind zelf aan conditiesport doen: heel erg plezierig - heel erg onplezierig	[1-7]
11. Ik vind zelf aan conditiesport doen: heel erg onschadelijk - heel erg schadelijk	[1-7]
13. Is uw kind een:	1 boy, 2 girl
14. Hoe oud is uw kind? jaar
15. Wat is de lengte van uw kind? cm
16. Wat is het gewicht van uw kind? kg
17. Doet uw kind aan sport?	1 yes; 2 no
18. Zo ja, welke sport? (meerdere antwoorden mogelijk) basketbal	0 no; 1 yes
18. Zo ja, welke sport? (meerdere antwoorden mogelijk) danssport	0 no; 1 yes
18. Zo ja, welke sport? (meerdere antwoorden mogelijk) fitness	0 no; 1 yes
18. Zo ja, welke sport? (meerdere antwoorden mogelijk) groepslessen op muziek	0 no; 1 yes
18. Zo ja, welke sport? (meerdere antwoorden mogelijk) gymnastiek / turnen	0 no; 1 yes
18. Zo ja, welke sport? (meerdere antwoorden mogelijk) handbal	0 no; 1 yes
18. Zo ja, welke sport? (meerdere antwoorden mogelijk) hardlopen / joggen	0 no; 1 yes
18. Zo ja, welke sport? (meerdere antwoorden mogelijk) hockey	0 no; 1 yes
18. Zo ja, welke sport? (meerdere antwoorden mogelijk) honkbal	0 no; 1 yes
18. Zo ja, welke sport? (meerdere antwoorden mogelijk) korfbal	0 no; 1 yes
18. Zo ja, welke sport? (meerdere antwoorden mogelijk) paardensport	0 no; 1 yes
18. Zo ja, welke sport? (meerdere antwoorden mogelijk) skiën / langlaufen / snowboarden	0 no; 1 yes
18. Zo ja, welke sport? (meerdere antwoorden mogelijk) tennis	0 no; 1 yes
18. Zo ja, welke sport? (meerdere antwoorden mogelijk) voetbal / zaalvoetbal	0 no; 1 yes
18. Zo ja, welke sport? (meerdere antwoorden mogelijk) volleybal	0 no; 1 yes
18. Zo ja, welke sport? (meerdere antwoorden mogelijk) waterpolo	0 no; 1 yes
18. Zo ja, welke sport? (meerdere antwoorden mogelijk) wielrennen	0 no; 1 yes
18. Zo ja, welke sport? (meerdere antwoorden mogelijk) zwemmen	0 no; 1 yes
18. Zo ja, welke sport? (meerdere antwoorden mogelijk) anders	0 no; 1 yes
18. Zo ja, welke sport? (meerdere antwoorden mogelijk) anders, namelijk:
19. Hoe vaak doet uw kind deze sport per week? basketbal aantal keer per week
19. Hoe vaak doet uw kind deze sport per week? danssport aantal keer per week
19. Hoe vaak doet uw kind deze sport per week? fitness aantal keer per week
19. Hoe vaak doet uw kind deze sport per week? groepslessen op muziek aantal keer per week
19. Hoe vaak doet uw kind deze sport per week? gymnastiek / turnen aantal keer per week
19. Hoe vaak doet uw kind deze sport per week? handbal aantal keer per week
19. Hoe vaak doet uw kind deze sport per week? hardlopen / joggen aantal keer per week
19. Hoe vaak doet uw kind deze sport per week? hockey aantal keer per week
19. Hoe vaak doet uw kind deze sport per week? honkbal aantal keer per week
19. Hoe vaak doet uw kind deze sport per week? korfbal aantal keer per week
19. Hoe vaak doet uw kind deze sport per week? paardensport aantal keer per week
19. Hoe vaak doet uw kind deze sport per week? skiën / langlaufen / snowboarden aantal keer per week
19. Hoe vaak doet uw kind deze sport per week? tennis aantal keer per week
19. Hoe vaak doet uw kind deze sport per week? voetbal / zaalvoetbal aantal keer per week
19. Hoe vaak doet uw kind deze sport per week? volleybal aantal keer per week
19. Hoe vaak doet uw kind deze sport per week? waterpolo aantal keer per week
19. Hoe vaak doet uw kind deze sport per week? wielrennen aantal keer per week
19. Hoe vaak doet uw kind deze sport per week? zwemmen aantal keer per week
19. Hoe vaak doet uw kind deze sport per week? anders aantal keer per week
20. Hoeveel uur doet uw kind deze sport per keer? basketbal uur en
20. Hoeveel uur doet uw kind deze sport per keer? basketbal minuten per keer
20. Hoeveel uur doet uw kind deze sport per keer? danssport uur en
20. Hoeveel uur doet uw kind deze sport per keer? danssport minuten per keer
20. Hoeveel uur doet uw kind deze sport per keer? fitness uur en
20. Hoeveel uur doet uw kind deze sport per keer? fitness minuten per keer
20. Hoeveel uur doet uw kind deze sport per keer? groepslessen op muziek uur en
20. Hoeveel uur doet uw kind deze sport per keer? groepslessen op muziek minuten per keer
20. Hoeveel uur doet uw kind deze sport per keer? gymnastiek / turnen uur en
20. Hoeveel uur doet uw kind deze sport per keer? gymnastiek / turnen minuten per keer
20. Hoeveel uur doet uw kind deze sport per keer? handbal uur en
20. Hoeveel uur doet uw kind deze sport per keer? handbal minuten per keer
20. Hoeveel uur doet uw kind deze sport per keer? hardlopen / joggen uur en
20. Hoeveel uur doet uw kind deze sport per keer? hardlopen / joggen minuten per keer
20. Hoeveel uur doet uw kind deze sport per keer? hockey uur en
20. Hoeveel uur doet uw kind deze sport per keer? hockey minuten per keer
20. Hoeveel uur doet uw kind deze sport per keer? honkbal uur en
20. Hoeveel uur doet uw kind deze sport per keer? honkbal minuten per keer
20. Hoeveel uur doet uw kind deze sport per keer? korfbal uur en
20. Hoeveel uur doet uw kind deze sport per keer? korfbal minuten per keer
20. Hoeveel uur doet uw kind deze sport per keer? paardensport uur en
20. Hoeveel uur doet uw kind deze sport per keer? paardensport minuten per keer
20. Hoeveel uur doet uw kind deze sport per keer? skiën / langlaufen / snowboarden uur en
20. Hoeveel uur doet uw kind deze sport per keer? skiën / langlaufen / snowboarden minuten per keer
20. Hoeveel uur doet uw kind deze sport per keer? tennis uur en
20. Hoeveel uur doet uw kind deze sport per keer? tennis minuten per keer
20. Hoeveel uur doet uw kind deze sport per keer? voetbal / zaalvoetbal uur en
20. Hoeveel uur doet uw kind deze sport per keer? voetbal / zaalvoetbal minuten per keer
20. Hoeveel uur doet uw kind deze sport per keer? volleybal uur en
20. Hoeveel uur doet uw kind deze sport per keer? volleybal minuten per keer
20. Hoeveel uur doet uw kind deze sport per keer? waterpolo uur en
20. Hoeveel uur doet uw kind deze sport per keer? waterpolo minuten per keer
20. Hoeveel uur doet uw kind deze sport per keer? wielrennen uur en
20. Hoeveel uur doet uw kind deze sport per keer? wielrennen minuten per keer
20. Hoeveel uur doet uw kind deze sport per keer? zwemmen uur en
20. Hoeveel uur doet uw kind deze sport per keer? zwemmen minuten per keer
20. Hoeveel uur doet uw kind deze sport per keer? anders uur en
20. Hoeveel uur doet uw kind deze sport per keer? anders minuten per keer
21. In welke categorie zou u deze sport indelen? basketbal	1- aerobic; 2- a combination of aerobic and strength, mostly aerobic; 3- an equal combination of aerobic and strength; 4- a combination of aerobic and strength, mostly strength; 5- strength.
21. In welke categorie zou u deze sport indelen? danssport	1- aerobic; 2- a combination of aerobic and strength, mostly aerobic; 3- an equal combination of aerobic and strength; 4- a combination of aerobic and strength, mostly strength; 5- strength.
21. In welke categorie zou u deze sport indelen? fitness	1- aerobic; 2- a combination of aerobic and strength, mostly aerobic; 3- an equal combination of aerobic and strength; 4- a combination of aerobic and strength, mostly strength; 5- strength.
21. In welke categorie zou u deze sport indelen? groepslessen op muziek	1- aerobic; 2- a combination of aerobic and strength, mostly aerobic; 3- an equal combination of aerobic and strength; 4- a combination of aerobic and strength, mostly strength; 5- strength.
21. In welke categorie zou u deze sport indelen? gymnastiek / turnen	1- aerobic; 2- a combination of aerobic and strength, mostly aerobic; 3- an equal combination of aerobic and strength; 4- a combination of aerobic and strength, mostly strength; 5- strength.
21. In welke categorie zou u deze sport indelen? handbal	1- aerobic; 2- a combination of aerobic and strength, mostly aerobic; 3- an equal combination of aerobic and strength; 4- a combination of aerobic and strength, mostly strength; 5- strength.
21. In welke categorie zou u deze sport indelen? hardlopen / joggen	1- aerobic; 2- a combination of aerobic and strength, mostly aerobic; 3- an equal combination of aerobic and strength; 4- a combination of aerobic and strength, mostly strength; 5- strength.
21. In welke categorie zou u deze sport indelen? hockey	1- aerobic; 2- a combination of aerobic and strength, mostly aerobic; 3- an equal combination of aerobic and strength; 4- a combination of aerobic and strength, mostly strength; 5- strength.
21. In welke categorie zou u deze sport indelen? honkbal	1- aerobic; 2- a combination of aerobic and strength, mostly aerobic; 3- an equal combination of aerobic and strength; 4- a combination of aerobic and strength, mostly strength; 5- strength.
21. In welke categorie zou u deze sport indelen? korfbal	1- aerobic; 2- a combination of aerobic and strength, mostly aerobic; 3- an equal combination of aerobic and strength; 4- a combination of aerobic and strength, mostly strength; 5- strength.
21. In welke categorie zou u deze sport indelen? paardensport	1- aerobic; 2- a combination of aerobic and strength, mostly aerobic; 3- an equal combination of aerobic and strength; 4- a combination of aerobic and strength, mostly strength; 5- strength.
21. In welke categorie zou u deze sport indelen? skiën / langlaufen / snowboarden	1- aerobic; 2- a combination of aerobic and strength, mostly aerobic; 3- an equal combination of aerobic and strength; 4- a combination of aerobic and strength, mostly strength; 5- strength.
21. In welke categorie zou u deze sport indelen? tennis	1- aerobic; 2- a combination of aerobic and strength, mostly aerobic; 3- an equal combination of aerobic and strength; 4- a combination of aerobic and strength, mostly strength; 5- strength.
21. In welke categorie zou u deze sport indelen? voetbal / zaalvoetbal	1- aerobic; 2- a combination of aerobic and strength, mostly aerobic; 3- an equal combination of aerobic and strength; 4- a combination of aerobic and strength, mostly strength; 5- strength.
21. In welke categorie zou u deze sport indelen? volleybal	1- aerobic; 2- a combination of aerobic and strength, mostly aerobic; 3- an equal combination of aerobic and strength; 4- a combination of aerobic and strength, mostly strength; 5- strength.
21. In welke categorie zou u deze sport indelen? waterpolo	1- aerobic; 2- a combination of aerobic and strength, mostly aerobic; 3- an equal combination of aerobic and strength; 4- a combination of aerobic and strength, mostly strength; 5- strength.
21. In welke categorie zou u deze sport indelen? wielrennen	1- aerobic; 2- a combination of aerobic and strength, mostly aerobic; 3- an equal combination of aerobic and strength; 4- a combination of aerobic and strength, mostly strength; 5- strength.
21. In welke categorie zou u deze sport indelen? zwemmen	1- aerobic; 2- a combination of aerobic and strength, mostly aerobic; 3- an equal combination of aerobic and strength; 4- a combination of aerobic and strength, mostly strength; 5- strength.
21. In welke categorie zou u deze sport indelen? anders	1- aerobic; 2- a combination of aerobic and strength, mostly aerobic; 3- an equal combination of aerobic and strength; 4- a combination of aerobic and strength, mostly strength; 5- strength.
22. Wat is de belangrijkste reden dat uw kind aan deze sport doet? basketbal
22. Wat is de belangrijkste reden dat uw kind aan deze sport doet? danssport
22. Wat is de belangrijkste reden dat uw kind aan deze sport doet? fitness
22. Wat is de belangrijkste reden dat uw kind aan deze sport doet? groepslessen op muziek
22. Wat is de belangrijkste reden dat uw kind aan deze sport doet? gymnastiek / turnen
22. Wat is de belangrijkste reden dat uw kind aan deze sport doet? handbal
22. Wat is de belangrijkste reden dat uw kind aan deze sport doet? hardlopen / joggen
22. Wat is de belangrijkste reden dat uw kind aan deze sport doet? hockey
22. Wat is de belangrijkste reden dat uw kind aan deze sport doet? honkbal
22. Wat is de belangrijkste reden dat uw kind aan deze sport doet? korfbal
22. Wat is de belangrijkste reden dat uw kind aan deze sport doet? paardensport
22. Wat is de belangrijkste reden dat uw kind aan deze sport doet? skiën / langlaufen / snowboarden
22. Wat is de belangrijkste reden dat uw kind aan deze sport doet? tennis
22. Wat is de belangrijkste reden dat uw kind aan deze sport doet? voetbal / zaalvoetbal
22. Wat is de belangrijkste reden dat uw kind aan deze sport doet? volleybal
22. Wat is de belangrijkste reden dat uw kind aan deze sport doet? waterpolo
22. Wat is de belangrijkste reden dat uw kind aan deze sport doet? wielrennen
22. Wat is de belangrijkste reden dat uw kind aan deze sport doet? zwemmen
22. Wat is de belangrijkste reden dat uw kind aan deze sport doet? anders
23. Wat is de belangrijkste reden dat uw kind NIET aan sport doet?
24. Zou uw kind aan een sport mogen doen waarbij de nadruk puur op conditie ligt? absoluut - absoluut niet	[1-7]
25. Wat is de belangrijkste reden dat uw kind niet aan een sport mag doen waarbij de nadruk puur op conditie ligt?
26. Zou uw kind aan een sport mogen doen waarbij de nadruk puur op kracht ligt? absoluut - absoluut niet	[1-7]
27. Wat is de belangrijkste reden dat uw kind niet aan een sport mag doen waarbij de nadruk puur op kracht ligt?
28. Als mijn kind aan sport doet, of wil doen, vind ik dat: heel erg goed - heel erg slecht	[1-7]
28. Als mijn kind aan sport doet, of wil doen, vind ik dat: heel erg onbelangrijk - heel erg belangrijk	[1-7]
28. Als mijn kind aan sport doet, of wil doen, vind ik dat: heel erg onnodig - heel erg nodig	[1-7]
28. Als mijn kind aan sport doet, of wil doen, vind ik dat: heel erg plezierig - heel erg onplezierig	[1-7]
28. Als mijn kind aan sport doet, of wil doen, vind ik dat: heel erg onschadelijk - heel erg schadelijk	[1-7]
29. Als mijn kind aan krachtsport doet, of wil doen, vind ik dat: heel erg goed - heel erg slecht	[1-7]
29. Als mijn kind aan krachtsport doet, of wil doen, vind ik dat: heel erg onbelangrijk - heel erg belangrijk	[1-7]
29. Als mijn kind aan krachtsport doet, of wil doen, vind ik dat: heel erg onnodig - heel erg nodig	[1-7]
29. Als mijn kind aan krachtsport doet, of wil doen, vind ik dat: heel erg plezierig - heel erg onplezierig	[1-7]
29. Als mijn kind aan krachtsport doet, of wil doen, vind ik dat: heel erg onschadelijk - heel erg schadelijk	[1-7]
30. Als mijn kind aan conditiesport doet, of wil doen, vind ik dat: heel erg goed - heel erg slecht	[1-7]
30. Als mijn kind aan conditiesport doet, of wil doen, vind ik dat: heel erg onbelangrijk - heel erg belangrijk	[1-7]
30. Als mijn kind aan conditiesport doet, of wil doen, vind ik dat: heel erg onnodig - heel erg nodig	[1-7]
30. Als mijn kind aan conditiesport doet, of wil doen, vind ik dat: heel erg plezierig - heel erg onplezierig	[1-7]
30. Als mijn kind aan conditiesport doet, of wil doen, vind ik dat: heel erg onschadelijk - heel erg schadelijk	[1-7]
31. In hoeverre bent u het eens met onderstaande stellingen? In mijn huidige situatie is het zeker mogelijk om mijn kind aan krachtsport te laten doen	[1-7]
31. In hoeverre bent u het eens met onderstaande stellingen? Er zijn in mijn omgeving voldoende faciliteiten om mijn kind aan krachtsport te laten doen	[1-7]
31. In hoeverre bent u het eens met onderstaande stellingen? In mijn huidige situatie is het zeker mogelijk om mijn kind aan conditiesport te laten doen	[1-7]
31. In hoeverre bent u het eens met onderstaande stellingen? Er zijn in mijn omgeving voldoende faciliteiten om mijn kind aan conditiesport te laten doen	[1-7]
32. In hoeverre bent u het eens met onderstaande stellingen over uw kind en krachtsport? Mijn kind is erg sterk en gezond en hoeft om die reden niet aan krachtsport te doen	[1-7]
32. In hoeverre bent u het eens met onderstaande stellingen over uw kind en krachtsport? Mijn kind is goed in krachtoefeningen	[1-7]
32. In hoeverre bent u het eens met onderstaande stellingen over uw kind en krachtsport? Als mijn kind dat wil, mag het krachtoefeningen doen van mij	[1-7]
32. In hoeverre bent u het eens met onderstaande stellingen over uw kind en krachtsport? Als mijn kind aan krachtoefeningen wil doen, dan zal ik dat aanmoedigen	[1-7]
32. In hoeverre bent u het eens met onderstaande stellingen over uw kind en krachtsport? Ik verwacht dat mijn kind in het komende jaar aan krachtsport zal gaan doen	[1-7]
Mijn kind is: veel slechter - veel beter in krachtsport	[1-7]
Mijn kind vindt krachtsport: veel minder leuk - veel leuker	[1-7]
33. In hoeverre bent u het eens met onderstaande stellingen over uw kind en conditiesport? Mijn kind is erg fit en gezond en hoeft om die reden niet aan conditiesport te doen	[1-7]
33. In hoeverre bent u het eens met onderstaande stellingen over uw kind en conditiesport? Mijn kind is goed in conditieoefeningen	[1-7]
33. In hoeverre bent u het eens met onderstaande stellingen over uw kind en conditiesport? Als mijn kind dat wil, mag het conditieoefeningen doen van mij	[1-7]
33. In hoeverre bent u het eens met onderstaande stellingen over uw kind en conditiesport? Als mijn kind aan conditieoefeningen wil doen, dan zal ik dat aanmoedigen	[1-7]
33. In hoeverre bent u het eens met onderstaande stellingen over uw kind en conditiesport? Ik verwacht dat mijn kind in het komende jaar aan conditiesport zal gaan doen	[1-7]
Mijn kind is: veel slechter - veel beter	[1-7]
Mijn kind vindt conditiesport: veel minder leuk - veel leuker	[1-7]
Indien u nog opmerkingen heeft naar aanleiding van deze vragenlijst, kunt u daarvoor de ruimte hieronder gebruiken.	[1-7]
geslacht	1 male - 2 femaikle
leeftijd in jaren	None
leeftijd in categorieën	{1, 12 t/m 14 jaar}...
hoogst voltooide opleiding	{1, geen of basisonderwijs (lagere school)}...
opleidingsniveau	{1, laag}...
provincie	{1, Drenthe}...
datum invullen vragenlijst
geboortedatum
aantal thuiswonende kinderen
geboortedatum kind 1 (jongste kind)
geboortedatum kind 2
geboortedatum kind 3
geboortedatum kind 4
geboortedatum kind 5
geboortedatum kind 6
geboortedatum kind 7
geboortedatum kind 8
geboortedatum kind 9
