# Supplementary material for: Aerobic and strength exercises for youngsters aged 12 to 15: what do parents think?
Source: BMC Public Health. 2015 Sep 30;15:994. doi: 10.1186/s12889-015-2328-7 (PMC4589906; doi:10.1186/s12889-015-2328-7)
Supplement: Additional file 1: — Research material, data, and SPSS syntaxes. (ZIP 153 kb) [file 12889_2015_2328_MOESM1_ESM.zip › Syntax_tables.sps]

***recode sportscategory: 1=condition --> 5 = resistance.

RECODE C_CATsport_basketball (1=1) (2=5) (3=2) (4=4) (5=3) INTO R_C_CATsport_basketball.
EXECUTE.
RECODE C_CATsport_dancing (1=1) (2=5) (3=2) (4=4) (5=3) INTO R_C_CATsport_dancing.
EXECUTE.
RECODE C_CATsport_fitness (1=1) (2=5) (3=2) (4=4) (5=3) INTO R_C_CATsport_fitness.
EXECUTE.
RECODE C_CATsport_groupmusic (1=1) (2=5) (3=2) (4=4) (5=3) INTO R_C_CATsport_groupmusic.
EXECUTE.
RECODE C_CATsport_gymnastics (1=1) (2=5) (3=2) (4=4) (5=3) INTO R_C_CATsport_gymnastics.
EXECUTE.
RECODE C_CATsport_handball (1=1) (2=5) (3=2) (4=4) (5=3) INTO R_C_CATsport_handball.
EXECUTE.
RECODE C_CATsport_running (1=1) (2=5) (3=2) (4=4) (5=3) INTO R_C_CATsport_running.
EXECUTE.
RECODE C_CATsport_hockey (1=1) (2=5) (3=2) (4=4) (5=3) INTO R_C_CATsport_hockey.
EXECUTE.
RECODE C_CATsport_baseball (1=1) (2=5) (3=2) (4=4) (5=3) INTO R_C_CATsport_baseball.
EXECUTE.
RECODE C_CATsport_korfball (1=1) (2=5) (3=2) (4=4) (5=3) INTO R_C_CATsport_korfball.
EXECUTE.
RECODE C_CATsport_horseriding (1=1) (2=5) (3=2) (4=4) (5=3) INTO R_C_CATsport_horseriding.
EXECUTE.
RECODE C_CATsport_snow (1=1) (2=5) (3=2) (4=4) (5=3) INTO R_C_CATsport_snow.
EXECUTE.
RECODE C_CATsport_tennis (1=1) (2=5) (3=2) (4=4) (5=3) INTO R_C_CATsport_tennis.
EXECUTE.
RECODE C_CATsport_soccer (1=1) (2=5) (3=2) (4=4) (5=3) INTO R_C_CATsport_soccer.
EXECUTE.
RECODE C_CATsport_volleyball (1=1) (2=5) (3=2) (4=4) (5=3) INTO R_C_CATsport_volleyball.
EXECUTE.
RECODE C_CATsport_hiking (1=1) (2=5) (3=2) (4=4) (5=3) INTO R_C_CATsport_hiking.
EXECUTE.
RECODE C_CATsport_cycling (1=1) (2=5) (3=2) (4=4) (5=3) INTO R_C_CATsport_cycling.
EXECUTE.
RECODE C_CATsport_swimming (1=1) (2=5) (3=2) (4=4) (5=3) INTO R_C_CATsport_swimming.
EXECUTE.
RECODE C_CATsport_different (1=1) (2=5) (3=2) (4=4) (5=3) INTO R_C_CATsport_different.
EXECUTE.

DATASET ACTIVATE DataSet1.
RECODE P_CATsport_basketball (1=1) (2=5) (3=2) (4=4) (5=3) INTO R_P_CATsport_basketball.
EXECUTE.
RECODE P_CATsport_dancing (1=1) (2=5) (3=2) (4=4) (5=3) INTO R_P_CATsport_dancing.
EXECUTE.
RECODE P_CATsport_fitness (1=1) (2=5) (3=2) (4=4) (5=3) INTO R_P_CATsport_fitness.
EXECUTE.
RECODE P_CATsport_groupmusic (1=1) (2=5) (3=2) (4=4) (5=3) INTO R_P_CATsport_groupmusic.
EXECUTE.
RECODE P_CATsport_gymnastics (1=1) (2=5) (3=2) (4=4) (5=3) INTO R_P_CATsport_gymnastics.
EXECUTE.
RECODE P_CATsport_handball (1=1) (2=5) (3=2) (4=4) (5=3) INTO R_P_CATsport_handball.
EXECUTE.
RECODE P_CATsport_running (1=1) (2=5) (3=2) (4=4) (5=3) INTO R_P_CATsport_running.
EXECUTE.
RECODE P_CATsport_hockey (1=1) (2=5) (3=2) (4=4) (5=3) INTO R_P_CATsport_hockey.
EXECUTE.
RECODE P_CATsport_korfball (1=1) (2=5) (3=2) (4=4) (5=3) INTO R_P_CATsport_korfball.
EXECUTE.
RECODE P_CATsport_horseriding (1=1) (2=5) (3=2) (4=4) (5=3) INTO R_P_CATsport_horseriding.
EXECUTE.
RECODE P_CATsport_snow (1=1) (2=5) (3=2) (4=4) (5=3) INTO R_P_CATsport_snow.
EXECUTE.
RECODE P_CATsport_tennis (1=1) (2=5) (3=2) (4=4) (5=3) INTO R_P_CATsport_tennis.
EXECUTE.
RECODE P_CATsport_soccer (1=1) (2=5) (3=2) (4=4) (5=3) INTO R_P_CATsport_soccer.
EXECUTE.
RECODE P_CATsport_volleyball (1=1) (2=5) (3=2) (4=4) (5=3) INTO R_P_CATsport_volleyball.
EXECUTE.
RECODE P_CATsport_hiking (1=1) (2=5) (3=2) (4=4) (5=3) INTO R_P_CATsport_hiking.
EXECUTE.
RECODE P_CATsport_cycling (1=1) (2=5) (3=2) (4=4) (5=3) INTO R_P_CATsport_cycling.
EXECUTE.
RECODE P_CATsport_swimming (1=1) (2=5) (3=2) (4=4) (5=3) INTO R_P_CATsport_swimming.
EXECUTE.
RECODE P_CATsport_different (1=1) (2=5) (3=2) (4=4) (5=3) INTO R_P_CATsport_different.
EXECUTE.


COMPUTE P_CATsport_MEAN=mean(R_P_CATsport_basketball,R_P_CATsport_fitness,R_P_CATsport_groupmusic,
    R_P_CATsport_gymnastics,R_P_CATsport_handball,R_P_CATsport_running,R_P_CATsport_hockey,
    R_P_CATsport_korfball,R_P_CATsport_horseriding,R_P_CATsport_snow,R_P_CATsport_tennis,
    R_P_CATsport_soccer,R_P_CATsport_volleyball,R_P_CATsport_hiking,R_P_CATsport_cycling,
    R_P_CATsport_swimming,R_P_CATsport_different,R_P_CATsport_dancing).
EXECUTE.

COMPUTE C_CATsport_MEAN=mean(R_C_CATsport_basketball,R_C_CATsport_fitness,R_C_CATsport_groupmusic, R_C_CATsport_baseball,
    R_C_CATsport_gymnastics,R_C_CATsport_handball,R_C_CATsport_running,R_C_CATsport_hockey,
    R_C_CATsport_korfball,R_C_CATsport_horseriding,R_C_CATsport_snow,R_C_CATsport_tennis,
    R_C_CATsport_soccer,R_C_CATsport_volleyball,R_C_CATsport_hiking,R_C_CATsport_cycling,
    R_C_CATsport_swimming,R_C_CATsport_different,R_C_CATsport_dancing).
EXECUTE.


*SYNTAX FOR TABLE 2
*Background characteristics BMI child.

DESCRIPTIVES VARIABLES=BMIz 
  /STATISTICS=MEAN STDDEV MIN MAX.

*Mean BMI z-scores ranging from -9.15 to 3.52. Two cases BMI z-score < -.5 (or > 0.5) (De Onis, 2007). 
*1090308.00: BMI z-score= -9.15.
*565278.00: BMI z-score= -8.73.
IF (MEMBER_ID=1090308.00 or MEMBER_ID=565278.00) 
BMIz=$SYSMIS.
EXECUTE.

DESCRIPTIVES VARIABLES=BMIz 
  /STATISTICS=MEAN STDDEV MIN MAX.

*Recoding BMI z-scores children to weight category (1=underweight, 2=normal-weight, 3=overweight, 4=obesity).
RECODE BMIz (Lowest thru -1.63=1) (-1.64 thru 1.04=2) (1.05 thru 1.63=3) (1.64 thru Highest=4)  INTO 
    BMI_C_cat.
VARIABLE LABELS  BMI_C_cat 'BMI category child'.
EXECUTE.

FREQUENCIES VARIABLES=BMI_C_cat
  /ORDER=ANALYSIS.


*Background characteristics BMI parent.
DESCRIPTIVES VARIABLES=P_BMI
  /STATISTICS=MEAN STDDEV MIN MAX.

*Recoding BMI values parents to weight category (1=BMI <18.5=underweight, 2=BMI 18.5-24.99=normal-weight, 3=BMI >25=overweight, 4=BMI >30=obesity).
RECODE P_BMI (Lowest thru 18.49=1) (18.5 thru 24.99=2) (25 thru 29.99=3) (30 thru Highest=4)  INTO 
    BMI_P_cat.
VARIABLE LABELS  BMI_P_cat 'BMI category parent'.
EXECUTE.

FREQUENCIES VARIABLES=BMI_P_cat
  /ORDER=ANALYSIS.


DESCRIPTIVES VARIABLES= C_age P_age P_educ P_Sport_min_week C_Sport_min_week  BMIz 
  /STATISTICS=MEAN STDDEV MIN MAX.

FREQUENCIES VARIABLES=C_gender P_gender P_CATage P_CATeduc BMI_C_cat
  /ORDER=ANALYSIS.

*SYNTAX TABLE 3 and 4. 
**Create 5 categories (some participants were involved in multiple sports).

RECODE P_CATsport_MEAN C_CATsport_MEAN (0 thru 1.5=1) (1.5 thru 2.5=2) (2.5 thru 3.5=3) (3.5 thru 
    4.5=4) (4.5 thru 5.5=5) INTO P_CATsport_5cat C_CATsport_5cat.
EXECUTE.


FREQUENCIES VARIABLES=P_CATsport_5cat C_CATsport_5cat
  /ORDER=ANALYSIS.


*are children allowed to perform in resistance and/or aerobic exercises?.
DESCRIPTIVES VARIABLES=C_agree_aer C_agree_str
  /STATISTICS=MEAN STDDEV MIN MAX.


*show descriptives of attitudes and other variables.

DESCRIPTIVES VARIABLES=P_ATT_sport_TOT C_ATT_sport_TOT P_ATT_aer_TOT C_ATT_aer_TOT P_ATT_str_TOT 
    C_ATT_str_TOT
  /STATISTICS=MEAN STDDEV MIN MAX.

T-TEST PAIRS=P_ATT_sport_TOT P_ATT_aer_TOT P_ATT_str_TOT WITH C_ATT_sport_TOT C_ATT_aer_TOT 
    C_ATT_str_TOT (PAIRED)
  /CRITERIA=CI(.9500)
  /MISSING=ANALYSIS.

DESCRIPTIVES VARIABLES=C_possible_str C_facility_str C_possible_aer C_facility_aer C_fit_str 
    C_good_str C_want_str C_encourage_str C_expectancy_str C_worse_better_str C_enjoy_str C_fit_aer 
    C_good_aer C_want_aer C_encourage_aer C_expectancy_aer C_worse_better_aer C_enjoy_aer
  /STATISTICS=MEAN STDDEV MIN MAX.

T-TEST PAIRS=C_possible_str C_facility_str C_fit_str C_good_str C_want_str C_encourage_str 
    C_expectancy_str C_worse_better_str C_enjoy_str WITH C_possible_aer C_facility_aer C_fit_aer 
    C_good_aer C_want_aer C_encourage_aer C_expectancy_aer C_worse_better_aer C_enjoy_aer (PAIRED)
  /CRITERIA=CI(.9500)
  /MISSING=ANALYSIS.


*SYNTAX FOR TABLE 5.
RECODE C_agree_str C_agree_aer (1=7) (2=6) (3=5) (4=4) (5=3) (6=2) (7=1) INTO M_C_agree_STR 
    M_C_agree_AER.
EXECUTE.

COMPUTE M_c_agree_aer2= M_c_agree_aer.
EXECUTE.

CORRELATIONS
  /VARIABLES= P_age C_age P_gender C_gender P_BMI BMIz P_sport C_sport P_Sport_min_week 
    C_Sport_min_week M_C_agree_str M_C_agree_aer P_ATT_sport_TOT P_ATT_aer_TOT P_ATT_str_TOT 
    C_ATT_sport_TOT C_ATT_aer_TOT C_ATT_str_TOT C_possible_str C_facility_str C_fit_str C_good_str 
    C_want_str C_encourage_str C_expectancy_str C_worse_better_str C_enjoy_str C_possible_aer 
    C_facility_aer C_fit_aer C_good_aer C_want_aer C_encourage_aer C_expectancy_aer C_worse_better_aer 
    C_enjoy_aer
  /PRINT=TWOTAIL NOSIG
  /MISSING=PAIRWISE.

 IF sysmis(M_c_agree_aer2) M_c_agree_aer2 = rv.normal(2.193548,1.311287) .
EXECUTE.

REGRESSION
  /MISSING LISTWISE
  /STATISTICS COEFF OUTS R ANOVA
  /CRITERIA=PIN(.05) POUT(.10)
  /NOORIGIN 
  /DEPENDENT C_ATT_STR_TOT
  /METHOD=ENTER M_c_agree_aer2 P_ATT_sport_TOT P_ATT_str_TOT C_possible_str C_fit_str C_worse_better_str 
    C_enjoy_str C_good_str C_want_str C_encourage_str C_expectancy_str P_ATT_aer_TOT C_ATT_aer_TOT.

REGRESSION
  /MISSING LISTWISE
  /STATISTICS COEFF OUTS R ANOVA
  /CRITERIA=PIN(.05) POUT(.10)
  /NOORIGIN 
  /DEPENDENT M_C_agree_str
  /METHOD=ENTER M_c_agree_aer2 P_ATT_str_TOT C_possible_aer C_enjoy_str C_good_str C_want_str 
    C_encourage_str C_expectancy_str.


*check: sensitivity analysis. 
REGRESSION
  /MISSING LISTWISE
  /STATISTICS COEFF OUTS R ANOVA
  /CRITERIA=PIN(.05) POUT(.10)
  /NOORIGIN 
  /DEPENDENT C_ATT_STR_TOT
  /METHOD=ENTER M_c_agree_aer P_ATT_sport_TOT P_ATT_str_TOT C_possible_str C_fit_str C_worse_better_str 
    C_enjoy_str C_good_str C_want_str C_encourage_str C_expectancy_str P_ATT_aer_TOT C_ATT_aer_TOT.

REGRESSION
  /MISSING LISTWISE
  /STATISTICS COEFF OUTS R ANOVA
  /CRITERIA=PIN(.05) POUT(.10)
  /NOORIGIN 
  /DEPENDENT M_C_agree_str
  /METHOD=ENTER M_c_agree_aer P_ATT_str_TOT C_possible_aer C_enjoy_str C_good_str C_want_str 
    C_encourage_str C_expectancy_str.
